# Supplementary material for: “The Only People That Really Understand”: A Qualitative Study of Healthcare Workers’ COVID-19 Experiences and Implications for Workplace Support
Source: Healthcare (Basel). 2026 May 20;14(10):1400. doi: 10.3390/healthcare14101400 (PMC13205624; doi:10.3390/healthcare14101400)
Supplement: Supplementary file 1 [file healthcare-14-01400-s001.zip]

Archive with 3 entries (3 files):
- healthcare-4223908-supplementary.pdf
- Interview schedule.pdf
- Theme Development Table.pdf
